# Supplementary material for: Enhancing data completeness in time series: Imputation strategies for missing data using significant periodically correlated components
Source: PLoS One. 2026 Jul 6;21(7):e0350666. doi: 10.1371/journal.pone.0350666 (PMC13336469; doi:10.1371/journal.pone.0350666)
Supplement: S2 File — This file contains the R code used to prepare the temperature dataset, simulate missing values, extract periodic components, perform Amelia II imputation with and without VBPBB-derived covariates, calculate RMSE and MAE, and generate figures used in the analysis. (R) [file pone.0350666.s002.R]

getwd()
setwd('~/Documents/thesis')
library(readxl)

# Reading the the Missouri Historical Agricultural Weather Database
data_temp <- read_excel("tempreture.xlsx")
head(data_temp)
tail(data_temp)

data_temp$Date <- as.Date(data_temp$Date, format="%m/%d/%Y")
head(data_temp)


########### Figure 2: the daily average temperatures from January 2014 to December 2024
ggplot(data_temp, aes(x = Date, y = tavg)) +
  geom_line(colour = "red") +
  labs(title = "Daily Average Temperature Over Time",
       x = "Date",
       y = "Average Temperature (°F)") +
  theme_minimal() +
  scale_x_date(date_breaks = "1 year", date_labels =  "%Y")  # Change to '1 year' if too cluttered

###############################################################################################
# Load required library
library(lubridate)  # For working with weekdays

# Set a random seed for reproducibility
set.seed(123)

# Identify weekend rows (Saturday and Sunday)
head(data_temp)
library(lubridate)

data_temp$weekday <- wday(data_temp$Date)  # 1..7 (Sun=1, Sat=7)

weekend_rows <- which(data_temp$weekday %in% c(1, 7))   # Sunday or Saturday
weekday_rows <- which(!data_temp$weekday %in% c(1, 7))

head(data_temp)
# Total number of rows to make missing (13% of the data)
total_missing <- round(0.13 * nrow(data_temp))

# Number of missing values for weekends (40%) and weekdays (60%)
weekend_missing <- round(0.6 * total_missing)
weekday_missing <- total_missing - weekend_missing

# Randomly select rows for missing values
missing_weekend_rows <- sample(weekend_rows, weekend_missing)
missing_weekday_rows <- sample(weekday_rows, weekday_missing)

# Combine the rows and set 'tavg' to NA
rows_to_make_missing <- c(missing_weekend_rows, missing_weekday_rows)
data_temp$tavg[rows_to_make_missing] <- NA

# Verify the percentage of missing data
total_missing_actual <- sum(is.na(data_temp$tavg))
percent_missing_actual <- (total_missing_actual / nrow(data_temp)) * 100

# Verify percentage of missing data on weekends
weekend_missing_actual <- sum(is.na(data_temp$tavg[weekend_rows]))
percent_weekend_missing <- (weekend_missing_actual / total_missing_actual) * 100

# Print results
cat("Total Missing Data Percentage:", round(percent_missing_actual, 2), "%\n")
cat("Percentage of Missing Data on Weekends:", round(percent_weekend_missing, 2), "%\n")

library(ggplot2)
library(dplyr)
library(lubridate)

# Ensure Date is in the appropriate format
data_temp$Date <- as.Date(data_temp$Date)

# Identify missing data
data_temp$IsMissing <- is.na(data_temp$tavg)

# Calculate intervals of missing data
missing_intervals <- data_temp %>%
  filter(IsMissing) %>%
  group_by(grp = cumsum(!IsMissing)) %>%
  summarize(start = min(Date), end = max(Date), .groups = 'drop')

head(data_temp)

####check the percentage of missing data
library(naniar)
prop_miss(data_temp$tavg)#`13%`

library(DataExplorer)
plot_missing(data_temp)

##########Changing the Date format
library(ggplot2)
library(dplyr)

# Ensure that your Date column is in Date format
data_temp$Date <- as.Date(data_temp$Date)

# Filter data from 2020 to 2024
filtered_data <- data_temp %>%
  filter(Date >= as.Date("2020-01-01") & Date <= as.Date("2024-12-16"))

######################Figure 3: presents the distribution of missing values in a dataset of daily average temperatures from 2015 to 2025. 
###Distribution of missing values
library(ggplot2)
library(dplyr)

# Make sure Date is Date format
data_temp$Date <- as.Date(data_temp$Date)

# Filter data from 2020 to 2024
filtered_data <- data_temp %>%
  filter(Date >= as.Date("2014-01-01") & Date <= as.Date("2024-12-16"))

# Identify rows where tavg is missing
missing_data <- filtered_data %>%
  filter(is.na(tavg))

ggplot(filtered_data, aes(x = Date, y = tavg)) +
  
  # Blue time series line and points
  geom_line(color = "#2C7FB8", na.rm = TRUE) +
  geom_point(color = "#2C7FB8", size = 1, alpha = 0.65, na.rm = TRUE) +
  
  # Red vertical missing-value lines
  geom_vline(
    data = missing_data,
    aes(xintercept = Date),
    color = "#F15A5A",
    alpha = 0.55,
    linewidth = 0.9
  ) +
  
  labs(
    title = "Distribution of Missing Values",
    subtitle = "Time series with highlighted missing regions",
    x = "Time",
    y = "Value"
  ) +
  
  theme_minimal() +
  
  # Add border and make it look like your example
  theme(
    panel.border = element_rect(color = "gray40", fill = NA, linewidth = 0.8),
    panel.grid.major = element_line(color = "gray90"),
    panel.grid.minor = element_line(color = "gray95"),
    plot.title = element_text(size = 12, face = "plain"),
    plot.subtitle = element_text(size = 9),
    axis.title = element_text(size = 10),
    axis.text = element_text(size = 9)
  )

#####################Figure 4: Count of missing data across different days of the week
###########using bar graph to present missing data by the day of the week
library(ggplot2)
library(lubridate)
library(dplyr)

# Ensure Date is in the appropriate format if necessary
data_temp$Date <- as.Date(data_temp$Date, format="%Y-%m-%d")

# Create a column for the day of the week
data_temp$DayOfWeek <- wday(data_temp$Date, label = TRUE, abbr = TRUE)

# Identify missing data
data_temp$IsMissing <- is.na(data_temp$tavg)

# Prepare data for plotting: Count missing values by day of the week
missing_data_summary <- data_temp %>%
  filter(IsMissing) %>%
  group_by(DayOfWeek) %>%
  summarise(Count = n(), .groups = 'drop') %>%
  arrange(DayOfWeek)

# Plot to visualize the count of missing data by day of the week
ggplot(missing_data_summary, aes(x = DayOfWeek, y = Count, fill = DayOfWeek)) +
  geom_bar(stat = "identity", color = "black") +
  scale_fill_brewer(palette = "Set1") +
  labs(title = "Count of Missing Temperature Data by Day of the Week",
       x = "Day of the Week",
       y = "Count of Missing Data") +
  theme_minimal() +
  theme(axis.text.x = element_text(angle = 45, hjust = 1))  # Improving readability of x-axis labels

####create data.v
data.v <- data_temp$tavg
head(data.v)

#####isolate PC#######################################
#loads kza and creates PC components
# by filtering PCs at given frequencies f, and finally noise component
#install.packages("kza")
library(kza)

kzftpc1<-kzft(data.v,m=731,k=1,f=1/365)
pc1<-2*Re(kzftpc1)

kzftpc2<-kzft(data.v,m=731,k=1,f=2/365)
pc2<-2*Re(kzftpc2)

kzftpc3<-kzft(data.v,m=731,k=1,f=3/365)
pc3<-2*Re(kzftpc3)

kzftpc4<-kzft(data.v,m=731,k=1,f=4/365)
pc4<-2*Re(kzftpc4)

kzftpc5<-kzft(data.v,m=731,k=1,f=5/365)
pc5<-2*Re(kzftpc5)

kzftpc6<-kzft(data.v,m=731,k=1,f=6/365)
pc6<-2*Re(kzftpc6)

kzftpc7<-kzft(data.v,m=451,k=1,f=1/7)
pc7<-2*Re(kzftpc7)

kzftpc8<-kzft(data.v,m=451,k=1,f=2/7)
pc8<-2*Re(kzftpc8)

kzftpc9<-kzft(data.v,m=451,k=1,f=3/7)
pc9<-2*Re(kzftpc9)

kzftpc10<-kzft(data.v,m=101,k=1,f=1/30)
pc10<-2*Re(kzftpc10)

kzftpc11<-kzft(data.v,m=101,k=1,f=2/30)
pc11<-2*Re(kzftpc11)

kzftpc12<-kzft(data.v,m=101,k=1,f=3/30)
pc12<-2*Re(kzftpc12)

#Analysis
##### Periodic block bootstrapping each component,
# first calculating incorrect GSBB, then correct FSPBB
# Codes for runs for each type of data: new_data, pc1, and nc

# Observed data.v run without FSPBB, this creates a matrix of r=1000
# time series each of length n, resampled block bootstaps at period p=365
# targeting PC1 but ignoring other PCs. Saves result as gsbbsdata365

###GSBB 365 days
myvector <- data.v
r <- 10000
n <- length(data.v)
p <- 365
Sys.time()
mymtx<-matrix(NA, r , n )
# Sample blocks of n observations
set.seed(1);
for (i in 1:r)
{
  for (k in 1:p)
  {extract.myvector<-myvector[seq(k,length(myvector),p)];
  mymtx[i,seq(k,length(myvector),p)]<-sample(extract.myvector,size=length(extract.myvector), replace=TRUE)
  }
}
Sys.time()
gsbbsdata365<-mymtx

#Same procedure but for a different period of p=7
###the Generalized Seasonal Block Bootstrap GSBB 7 days
myvector <- data.v
r <- 1000
n <- length(data.v)
p <- 7
Sys.time()
mymtx<-matrix(NA, r , n )
# Sample blocks of n observations
set.seed(1);
for (i in 1:r)
{
  for (k in 1:p)
  {extract.myvector<-myvector[seq(k,length(myvector),p)];
  mymtx[i,seq(k,length(myvector),p)]<-sample(extract.myvector,size=length(extract.myvector), replace=TRUE)
  }
}
Sys.time()
gsbbsdata7<-mymtx

#Same procedure but for a different period of p=30
###GSBB 30 days
myvector <- data.v
r <- 1000
n <- length(data.v)
p <- 30
Sys.time()
mymtx<-matrix(NA, r , n )
# Sample blocks of n observations
set.seed(1);
for (i in 1:r)
{
  for (k in 1:p)
  {extract.myvector<-myvector[seq(k,length(myvector),p)];
  mymtx[i,seq(k,length(myvector),p)]<-sample(extract.myvector,size=length(extract.myvector), replace=TRUE)
  }
}
Sys.time()
gsbbsdata30<-mymtx

#Choose block bootstrap comparison 365 or 7 and save as bsdata
bsdata<-gsbbsdata365
bsdata<-gsbbsdata7
bsdata<-gsbbsdata30

# following FSPBB this is the kzft separated pc1 run, this creates a matrix 
# of 1000 time series each of length n, resampled block bootstaps at the period that
# targets PC1. Saves result as bspc1

###
myvector <- pc1
r <- 1000
n <- length(data.v)
p <- 365
Sys.time()
mymtx<-matrix(NA, r , n )
# Sample blocks of n observations
#set.seed(1);
for (i in 1:r)
{
  for (k in 1:p)
  {extract.myvector<-myvector[seq(k,length(myvector),p)];
  mymtx[i,seq(k,length(myvector),p)]<-sample(extract.myvector,size=length(extract.myvector), replace=TRUE)
  }
}
Sys.time()
bspc1<-mymtx

#####
myvector <- pc2
r <- 1000
n <- length(data.v)
p <- 182
Sys.time()
mymtx<-matrix(NA, r , n )
# Sample blocks of n observations
#set.seed(1);
for (i in 1:r)
{
  for (k in 1:p)
  {extract.myvector<-myvector[seq(k,length(myvector),p)];
  mymtx[i,seq(k,length(myvector),p)]<-sample(extract.myvector,size=length(extract.myvector), replace=TRUE)
  }
}
Sys.time()
bspc2<-mymtx

#######
myvector <- pc3
r <- 1000
n <- length(data.v)
p <- 121
Sys.time()
mymtx<-matrix(NA, r , n )
# Sample blocks of n observations
#set.seed(1);
for (i in 1:r)
{
  for (k in 1:p)
  {extract.myvector<-myvector[seq(k,length(myvector),p)];
  mymtx[i,seq(k,length(myvector),p)]<-sample(extract.myvector,size=length(extract.myvector), replace=TRUE)
  }
}
Sys.time()
bspc3<-mymtx
###############
myvector <- pc4
r <- 1000
n <- length(data.v)
p <- 89
Sys.time()
mymtx<-matrix(NA, r , n )
# Sample blocks of n observations
#set.seed(1);
for (i in 1:r)
{
  for (k in 1:p)
  {extract.myvector<-myvector[seq(k,length(myvector),p)];
  mymtx[i,seq(k,length(myvector),p)]<-sample(extract.myvector,size=length(extract.myvector), replace=TRUE)
  }
}
Sys.time()
bspc4<-mymtx

#################
myvector <- pc5
r <- 1000
n <- length(data.v)
p <- 71
Sys.time()
mymtx<-matrix(NA, r , n )
# Sample blocks of n observations
#set.seed(1);
for (i in 1:r)
{
  for (k in 1:p)
  {extract.myvector<-myvector[seq(k,length(myvector),p)];
  mymtx[i,seq(k,length(myvector),p)]<-sample(extract.myvector,size=length(extract.myvector), replace=TRUE)
  }
}
Sys.time()
bspc5<-mymtx
##################
myvector <- pc6
r <- 1000
n <- length(data.v)
p <- 51
Sys.time()
mymtx<-matrix(NA, r , n )
# Sample blocks of n observations
#set.seed(1);
for (i in 1:r)
{
  for (k in 1:p)
  {extract.myvector<-myvector[seq(k,length(myvector),p)];
  mymtx[i,seq(k,length(myvector),p)]<-sample(extract.myvector,size=length(extract.myvector), replace=TRUE)
  }
}
Sys.time()
bspc6<-mymtx
#######
#####Weekly################################
myvector <- pc7
r <- 1000
n <- length(data.v)
p <- 7
Sys.time()
mymtx<-matrix(NA, r , n )
# Sample blocks of n observations
#set.seed(1);
for (i in 1:r)
{
  for (k in 1:p)
  {extract.myvector<-myvector[seq(k,length(myvector),p)];
  mymtx[i,seq(k,length(myvector),p)]<-sample(extract.myvector,size=length(extract.myvector), replace=TRUE)
  }
}
Sys.time()
bspc7<-mymtx

#######
myvector <- pc8
r <- 1000
n <- length(data.v)
p <- 4
Sys.time()
mymtx<-matrix(NA, r , n )
# Sample blocks of n observations
#set.seed(1);
for (i in 1:r)
{
  for (k in 1:p)
  {extract.myvector<-myvector[seq(k,length(myvector),p)];
  mymtx[i,seq(k,length(myvector),p)]<-sample(extract.myvector,size=length(extract.myvector), replace=TRUE)
  }
}
Sys.time()
bspc8<-mymtx

#########################
myvector <- pc9
r <- 1000
n <- length(data.v)
p <- 3
Sys.time()
mymtx<-matrix(NA, r , n )
# Sample blocks of n observations
#set.seed(1);
for (i in 1:r)
{
  for (k in 1:p)
  {extract.myvector<-myvector[seq(k,length(myvector),p)];
  mymtx[i,seq(k,length(myvector),p)]<-sample(extract.myvector,size=length(extract.myvector), replace=TRUE)
  }
}
Sys.time()
bspc9<-mymtx

######monthly#########
myvector <- pc10
r <- 1000
n <- length(data.v)
p <- 30
Sys.time()
mymtx<-matrix(NA, r , n )
# Sample blocks of n observations
#set.seed(1);
for (i in 1:r)
{
  for (k in 1:p)
  {extract.myvector<-myvector[seq(k,length(myvector),p)];
  mymtx[i,seq(k,length(myvector),p)]<-sample(extract.myvector,size=length(extract.myvector), replace=TRUE)
  }
}
Sys.time()
bspc10<-mymtx

#####################
myvector <- pc11
r <- 1000
n <- length(data.v)
p <- 15
Sys.time()
mymtx<-matrix(NA, r , n )
# Sample blocks of n observations
#set.seed(1);
for (i in 1:r)
{
  for (k in 1:p)
  {extract.myvector<-myvector[seq(k,length(myvector),p)];
  mymtx[i,seq(k,length(myvector),p)]<-sample(extract.myvector,size=length(extract.myvector), replace=TRUE)
  }
}
Sys.time()
bspc11<-mymtx
#####################
myvector <- pc12
r <- 1000
n <- length(data.v)
p <- 10
Sys.time()
mymtx<-matrix(NA, r , n )
# Sample blocks of n observations
#set.seed(1);
for (i in 1:r)
{
  for (k in 1:p)
  {extract.myvector<-myvector[seq(k,length(myvector),p)];
  mymtx[i,seq(k,length(myvector),p)]<-sample(extract.myvector,size=length(extract.myvector), replace=TRUE)
  }
}
Sys.time()
bspc12<-mymtx

bsfsc<-bspc1
bsfsc<-bspc2
bsfsc<-bspc3
bsfsc<-bspc4
bsfsc<-bspc5
bsfsc<-bspc6
bsfsc<-bspc7
bsfsc<-bspc8
bsfsc<-bspc9
bsfsc<-bspc10
bsfsc<-bspc11
bsfsc<-bspc12
#Choose block bootstrap comparison 365 or 7 and save as bsdata
bsdata<-gsbbsdata365
bsdata<-gsbbsdata7
bsdata<-gsbbsdata30

# Produce 95% CI bounds from the bootstrapps for each original
# data without FSPBB and with FSPBB
######NEW
qbsdata<-matrix(NA, 2 , n )
mbsdata<-c(rep(NA,n))
mbsfsc<-c(rep(NA,n))
qbsfsc<-matrix(NA, 2 , n )
for (j in 1:length(data.v))
{qbsdata[1,j]<-quantile(bsdata[,j],0.975,na.rm=TRUE);
mbsdata[j]<-quantile(bsdata[,j],0.5,na.rm=TRUE);
qbsdata[2,j]<-quantile(bsdata[,j],0.025,na.rm=TRUE);
qbsfsc[1,j]<-quantile(bsfsc[,j],0.975,na.rm=TRUE);
mbsfsc[j]<-quantile(bsfsc[,j],0.5,na.rm=TRUE);
qbsfsc[2,j]<-quantile(bsfsc[,j],0.025,na.rm=TRUE)}

min(qbsfsc[1,]) #if the lower upper bound less than the maximum lower bound, then it is significant
max(qbsfsc[2,]) 

##########calculate the median
# Initialize median vectors
mbsfsc1 <- rep(NA, length(data.v))
mbsfsc7 <- rep(NA, length(data.v))


# Calculate median values for each harmonic component using quantile
for (j in 1:length(data.v)) {
  mbsfsc1[j] <- quantile(bspc1[, j], 0.5, na.rm=TRUE)
  mbsfsc7[j] <- quantile(bspc7[, j], 0.5, na.rm=TRUE)
}

# Print some of the results to verify
print(head(mbsfsc1))
print(head(mbsfsc7))

# Combine median vectors into a data frame
median_vectors <- data.frame(
  mVBPC1 = mbsfsc1,
  mVBPC7 = mbsfsc7
)

# Add the median vectors to the combined data frame
combined_df <- cbind(data_temp, median_vectors)
head(combined_df)
head(data.v)
prop_miss(combined_df$tavg)

######################################using Amelia####################
#####################Enhanced Amelia###############################
library(Amelia)
# Excluding 'weekday' from the imputation model
imp_with_vbpbb <- amelia(x = combined_df, m = 20, 
                         extra.predictors = c("mVBPC1", "mVBPC3"),
                         idvars = "weekday")  # excluding 'weekday' from the imputation


# Extract the imputed data
data_with_vbpbb <- imp_with_vbpbb$imputations[[1]]

head(data_with_vbpbb)
prop_miss(data_with_vbpbb$tavg)
# Create a new dataframe without mVBPC1 and mVBPC3
data_without_vbpbb <- combined_df[, !(names(combined_df) %in% c("mVBPC1", "mVBPC3"))]

##############Traditional Amelia#################################################
# Perform Amelia imputation without the additional predictors
imp_without_vbpbb <- amelia(data_without_vbpbb,  m = 20, 
                            idvars = "weekday",  # Treat 'weekday' as an ID variable
                            seed = 123)

# Extract the imputed data
data_without_vbpbb_imputed <- imp_without_vbpbb$imputations[[1]]

prop_miss(data_without_vbpbb_imputed$tavg)
prop_miss(data_temp$tavg)

# Assuming you have some 'actual' data to compare against
original <- read_excel("tempreture.xlsx")
head(original)
prop_miss(original$tavg)

actual <- original$tavg  # replace 'variable' with your target variable
predicted_with_vbpbb <- data_with_vbpbb$tavg
predicted_without_vbpbb <- data_without_vbpbb_imputed$tavg

# Calculate RMSE and MAE
rmse_with_vbpbb <- rmse(actual, predicted_with_vbpbb)
mae_with_vbpbb <- mae(actual, predicted_with_vbpbb)

rmse_without_vbpbb <- rmse(actual, predicted_without_vbpbb)
mae_without_vbpbb <- mae(actual, predicted_without_vbpbb)

# Print results
cat("RMSE with VBPBB: ", rmse_with_vbpbb, "\n")
cat("MAE with VBPBB: ", mae_with_vbpbb, "\n")
cat("RMSE without VBPBB: ", rmse_without_vbpbb, "\n")
cat("MAE without VBPBB: ", mae_without_vbpbb, "\n")

#################################################################################
###add imputed value back to the data
# Assuming 'combined_df' has the same number of rows and is properly aligned
combined_df$tavg_amelia_noVBPBB <- data_without_vbpbb_imputed$tavg

combined_df$tavg_amelia <- data_with_vbpbb$tavg

########To create Figure 5: Comparison of Original and Imputed Temperature Values Over Time##############
# Assuming you have a date or sequence index aligned across all datasets:
data_combined <- data.frame(
  Date = original_data$Date,
  Original = original_data$tavg,
  Imputed_VBPBB = combined_df$tavg_amelia,  # Adjust if using different column names
  Imputed_No_VBPBB = combined_df$tavg_amelia_noVBPBB
)

# Reshape for plotting
library(tidyr)
data_long <- pivot_longer(data_combined, cols = -Date, names_to = "Type", values_to = "tavg")

head(data_long)

library(ggplot2)
library(ggforce)

data_long$Date <- as.POSIXct(data_long$Date)

p <- ggplot(data_long, aes(x = Date, y = tavg, color = Type)) +
  geom_line() +
  scale_color_manual(
    values = c(
      "Original" = "blue",
      "Imputed_VBPBB" = "red",
      "Imputed_No_VBPBB" = "green"
    )
  ) +
  labs(
    title = "Comparison of Original and Imputed tavg Values Over Time",
    x = "Date",
    y = "Temperature (tavg)"
  ) +
  theme_minimal() +
  theme(legend.title = element_blank())

p + facet_zoom(
  xlim = c(
    as.POSIXct("2021-01-01"),
    as.POSIXct("2022-01-01")
  )
)
######################## Figure 6: Temperature Data Smoothed After Imputation with Amelia and VBPBB (2014-2025)
######################apply Smoothing to data that imputed with Amelia
library(zoo)

# Apply a simple moving average with a window of n days
n <- 7  # Define the size of the window for the moving average
combined_df$tavg_smoothed_ma <- rollmean(combined_df$tavg_amelia, n, fill = NA, align = 'center')

span <- 0.2  # Adjust the span to control the smoothness; lower values give more flexibility

# Applying LOESS smoothing
#combined_df$tavg_smoothed_loess <- with(combined_df, {
#loess_fit <- loess(tavg_amelia ~ Date, span = span, data = combined_df)
#predict(loess_fit, newdata = data.frame(Date = Date))
#})

combined_df <- combined_df[complete.cases(combined_df$tavg_amelia), ]  # Remove rows with NA in incident_rate_imputed
loess_model <- loess(tavg_amelia ~ as.numeric(Date), data = combined_df, span = 0.1)
combined_df$tavg_smoothed_loess <- predict(loess_model, newdata = data.frame(Date = as.numeric(combined_df$Date)))

library(ggplot2)

ggplot(combined_df, aes(x = Date)) +
  #geom_line(aes(y = original_data$tavg, colour = "Original"), size = 1) +
  geom_line(aes(y = tavg_amelia, colour = "Amelia Imputed"), size = 1) +
  geom_line(aes(y = tavg_smoothed_ma, colour = "MA Smoothing"), size = 1) +
  geom_line(aes(y = tavg_smoothed_loess, colour = "LOESS Smoothing"), size = 1) +
  labs(title = "Comparison of Temperature Data: Data Smoothed After Imputation with Amelia and VBPBB",
       x = "Date",
       y = "Average Temperature (°F)") +
  scale_colour_manual("", values = c("Original" = "orange", "Amelia Imputed" = "blue", "MA Smoothing" = "green", "LOESS Smoothing" = "red")) +
  theme_minimal()

########## Figure 7: Temperature Data Smoothed After Imputation with Amelia without VBPBB (2014-2025)
######################apply Smoothing to data that imputed with Amelia
library(zoo)

# Apply a simple moving average with a window of n days
n <- 7  # Define the size of the window for the moving average
combined_df$tavg_smoothed_ma_noVBPBB <- rollmean(combined_df$tavg_amelia_noVBPBB, n, fill = NA, align = 'center')

span <- 0.2  # Adjust the span to control the smoothness; lower values give more flexibility

# Applying LOESS smoothing

combined_df <- combined_df[complete.cases(combined_df$tavg_amelia_noVBPBB), ]  # Remove rows with NA in incident_rate_imputed
loess_model <- loess(tavg_amelia_noVBPBB ~ as.numeric(Date), data = combined_df, span = 0.1)
combined_df$tavg_smoothed_loess_noVBPBB <- predict(loess_model, newdata = data.frame(Date = as.numeric(combined_df$Date)))

library(ggplot2)

ggplot(combined_df, aes(x = Date)) +
  #geom_line(aes(y = original_data$tavg, colour = "Original"), size = 1) +
  geom_line(aes(y = tavg_amelia_noVBPBB, colour = "Amelia Imputed"), size = 1) +
  geom_line(aes(y = tavg_smoothed_ma_noVBPBB, colour = "MA Smoothing"), size = 1) +
  geom_line(aes(y = tavg_smoothed_loess_noVBPBB, colour = "LOESS Smoothing"), size = 1) +
  labs(title = "Comparison of Temperature Data: Data Smoothed After Imputation with Amelia noVBPBB",
       x = "Date",
       y = "Average Temperature (°F)") +
  scale_colour_manual("", values = c("Original" = "orange", "Amelia Imputed" = "blue", "MA Smoothing" = "green", "LOESS Smoothing" = "red")) +
  theme_minimal()

################################# FlowChart###############################
########## Figure 1: Flowchart of Data Imputation Process Using VBPBB
library(DiagrammeR)

grViz("
digraph flowchart {
  # Graph properties
  graph [layout = dot, rankdir = TB, fontsize=12, splines=polyline]

  # Node properties
  node [shape = box, style=filled, fontname = Helvetica]

  # Nodes definition
  data [label='Data', fillcolor=lightgray]
  missing_data_sim [label='Missing Data Simulation', fillcolor=lightgray]
  extract_vbpbb [label='Extract Significant Principle Component using VBPBB', fillcolor=lightgray]
  incorporate [label='Incorporate Significant Annual Component in Amelia Package', fillcolor=lightgray]
  data_frame [label='Data Frame with Missing Values', shape=ellipse, fillcolor='lightblue']

  # Bootstrap nodes
  bootstrap1 [label='Bootstrap 1', shape=ellipse, fillcolor=red]
  bootstrap2 [label='Bootstrap 2', shape=ellipse, fillcolor=red]
  ellipsis [label='.......', shape=plaintext, fontcolor=black, fillcolor=white]
  bootstrapc [label='Bootstrap (B-1)', shape=ellipse, fillcolor=red]
  bootstrapB [label='Bootstrap B', shape=ellipse, fillcolor=red]

  # EM nodes now in yellow
  em1 [label='EM', shape=ellipse, fillcolor=yellow]
  em2 [label='EM', shape=ellipse, fillcolor=yellow]
  circle [label='.......', shape=plaintext, fontcolor=black, fillcolor=white]
  emc [label='EM', shape=ellipse, fillcolor=yellow]
  emB [label='EM', shape=ellipse, fillcolor=yellow]

  # Imputed datasets nodes
  imputed_datasets1[label='Imputed Datasets', fillcolor=green]
  imputed_datasets2[label='Imputed Datasets', fillcolor=green]
  rectangle [label='.......', shape=plaintext, fontcolor=black, fillcolor=white]
  imputed_datasetsc[label='Imputed Datasets', fillcolor=green]
  imputed_datasetsB[label='Imputed Datasets', fillcolor=green]

  
  # Final results node in light blue
  final_results [label='Final Results', shape=box, fillcolor='lightblue']

# smoothing
smoothing [label='Apply Smoothing Techniques']
 # Evaluation
   evaluate [label='Evaluate Error Metrics (MAE and MRSE) Compared to Original Data']
   
  # Edges definition
  data -> missing_data_sim -> extract_vbpbb -> incorporate
  incorporate -> data_frame
  data_frame -> bootstrap1 -> em1 -> imputed_datasets1 -> final_results ->smoothing->evaluate
  data_frame -> bootstrap2 -> em2 -> imputed_datasets2 -> final_results ->smoothing->evaluate
  data_frame ->ellipsis ->circle ->rectangle
  data_frame -> bootstrapc -> emc -> imputed_datasetsc -> final_results->smoothing->evaluate
  data_frame -> bootstrapB -> emB -> imputed_datasetsB -> final_results->smoothing->evaluate


  # Additional aesthetics
  edge [color=black]
}
")
